# Supplementary material for: Correction: A mechanistic pan-cancer pathway model informed by multi-omics data interprets stochastic cell fate responses to drugs and mitogens
Source: PLoS Comput Biol. 2018 Jul 9;14(7):e1006189. doi: 10.1371/journal.pcbi.1006189 (PMC6037342; doi:10.1371/journal.pcbi.1006189)
Supplement: S1 Code — (ZIP) [file pcbi.1006189.s001.zip]

Archive with 1 entries (1 files):
- S1 Code (2).zip
